# Supplementary material for: Enhanced Directed Random Walk for the Identification of Breast Cancer Prognostic Markers from Multiclass Expression Data
Source: Entropy (Basel). 2021 Sep 20;23(9):1232. doi: 10.3390/e23091232 (PMC8472068; doi:10.3390/e23091232)
Supplement: Supplementary file 1 [file entropy-23-01232-s001.zip › Table S1.xlsx]

## Sheet: Sheet1
Table S1: Lists of identified genes and pathways by using eDRW+.
GSE1456		GSE1561
genes	pathways	genes	pathways		Note
2	3013	30	3013			breast cancer markers
25	3030	31	3020
59	3050	32	3320
60	3060	33	4070
72	3410	34	4110
81	3420	51	4111
87	3430	107	4113
90	3440	108	4115
107	4011	109	4140
109	4020	112	4141
112	4060	113	4142
113	4080	115	4144
115	4110	163	4146
136	4111	182	4150
154	4113	207	4330
155	4114	267	4610
156	4115	273	4623
163	4141	355	4660
185	4144	387	4666
207	4146	408	4710
208	4150	409	4720
267	4270	545	4740
292	4310	578	4910
324	4320	595	4916
355	4360	596
367	4512	629
369	4520	637
382	4530	661
387	4540	699
406	4610	701
408	4612	712
409	4614	713
434	4620	715
468	4622	716
476	4623	719
477	4626	727
481	4630	728
483	4640	733
489	4650	801
490	4670	811
578	4710	823
581	4711	834
595	4740	890
596	4745	891
598	4912	898
608	4914	901
623	4916	902
624	4920	983
629	4930	996
637	4960	1021
657	4970	1022
658	4971	1027
661		1029
675		1040
683		1072
699		1111
701		1147
710		1163
712		1175
713		1211
715		1213
716		1326
717		1374
718		1376
727		1378
728		1380
730		1408
776		1436
800		1453
801		1454
836		1487
841		1499
842		1508
843		1514
857		1520
858		1593
868		1603
887		1622
890		1643
891		1650
894		1675
898		1759
900		1785
901		1794
902		1857
930		1870
942		1871
944		1875
947		1917
948		1950
952		1956
961		1964
966		1967
983		1968
990		1975
991		1978
993		1981
994		2053
995		2065
999		2066
1003		2149
1017		2155
1019		2158
1020		2159
1021		2162
1022		2167
1027		2180
1028		2181
1029		2182
1030		2194
1031		2203
1032		2212
1072		2213
1081		2261
1101		2264
1111		2535
1129		2538
1131		2548
1147		2581
1154		2710
1163		2770
1173		2773
1175		2778
1211		2810
1230		2868
1270		2869
1277		2870
1278		2872
1281		2906
1282		2932
1286		2934
1288		2990
1289		2997
1290		3055
1292		3065
1293		3066
1301		3091
1311		3101
1366		3106
1378		3134
1380		3135
1387		3155
1388		3295
1394		3300
1408		3301
1432		3306
1435		3309
1441		3337
1452		3417
1453		3418
1454		3423
1459		3425
1460		3458
1488		3479
1495		3480
1508		3516
1511		3551
1514		3553
1520		3558
1524		3559
1535		3561
1536		3569
1601		3606
1603		3611
1604		3612
1636		3613
1638		3627
1647		3632
1650		3636
1675		3646
1759		3661
1785		3667
1808		3705
1816		3707
1839		3708
1857		3710
1869		3732
1871		3815
1902		3837
1909		3937
1910		3985
1915		4023
1917		4067
1944		4085
1945		4087
1946		4088
1948		4089
1949		4092
1956		4171
1965		4172
1967		4173
1969		4174
1975		4175
1978		4176
1981		4179
1983		4194
2037		4217
2042		4233
2045		4312
2047		4598
2048		4609
2049		4651
2050		4659
2051		4669
2053		4690
2064		4734
2065		4758
2066		4780
2113		4793
2114		4794
2120		4851
2149		4893
2151		4927
2152		4998
2155		5034
2157		5062
2159		5063
2161		5104
2162		5105
2180		5111
2181		5163
2182		5170
2207		5255
2215		5257
2244		5268
2260		5286
2261		5290
2263		5291
2264		5293
2266		5295
2323		5296
2324		5297
2353		5327
2359		5329
2534		5336
2690		5337
2697		5346
2710		5347
2739		5360
2770		5366
2771		5371
2773		5411
2774		5433
2778		5434
2796		5435
2810		5437
2814		5441
2815		5465
2869		5467
2870		5468
2885		5500
2890		5501
2891		5507
2909		5509
2925		5515
2932		5518
2982		5519
3002		5525
3066		5534
3075		5538
3082		5562
3091		5563
3101		5564
3105		5566
3106		5567
3107		5571
3112		5573
3131		5577
3134		5578
3135		5591
3155		5592
3265		5595
3269		5602
3290		5610
3295		5611
3301		5613
3305		5624
3306		5641
3309		5663
3320		5664
3326		5770
3337		5810
3339		5869
3356		5878
3357		5880
3371		5884
3383		5886
3384		5894
3417		5905
3418		5908
3426		5933
3442		5976
3455		5979
3459		6009
3479		6184
3480		6194
3486		6197
3551		6241
3554		6256
3559		6319
3566		6342
3569		6351
3572		6352
3576		6396
3588		6400
3590		6448
3592		6455
3595		6457
3597		6500
3627		6502
3646		6609
3654		6612
3655		6654
3661		6720
3663		6850
3665		6868
3667		6885
3673		6932
3675		6934
3676		7027
3679		7029
3680		7043
3683		7046
3689		7124
3693		7248
3695		7251
3696		7272
3708		7321
3709		7322
3710		7324
3716		7329
3725		7422
3759		7423
3772		7465
3773		7477
3778		7494
3779		7514
3815		7529
3824		7531
3897		7841
3908		7852
3909		7879
3912		7991
3913		8027
3914		8309
3918		8310
3937		8317
3949		8318
3952		8321
3976		8322
3977		8323
3983		8324
3984		8387
3985		8396
3993		8408
4040		8411
4055		8440
4085		8454
4087		8493
4088		8527
4089		8553
4121		8555
4153		8611
4171		8613
4172		8660
4173		8697
4174		8766
4175		8821
4176		8835
4179		8853
4194		8863
4214		8864
4216		8871
4217		8877
4233		8890
4254		8892
4283		8900
4286		8936
4306		9103
4313		9126
4316		9133
4318		9134
4478		9135
4609		9140
4615		9232
4616		9322
4627		9370
4628		9373
4629		9447
4636		9470
4638		9474
4659		9525
4660		9533
4686		9538
4734		9541
4776		9575
4780		9635
4793		9688
4794		9706
4800		9727
4804		9765
4851		9846
4853		9939
4855		9972
4862		9984
4881		10000
4882		10059
4893		10062
4927		10092
4982		10125
4998		10130
4999		10193
5001		10209
5010		10211
5021		10273
5025		10274
5026		10284
5034		10289
5058		10298
5063		10299
5104		10393
5105		10411
5106		10423
5111		10451
5136		10477
5137		10483
5140		10484
5156		10603
5159		10622
5175		10654
5197		10802
5241		10810
5255		10892
5257		10921
5261		10926
5265		10961
5268		11059
5291		11097
5292		11171
5295		11231
5315		11260
5321		11261
5327		11317
5328		11337
5329		22841
5331		22916
5332		22938
5333		23165
5336		23193
5337		23279
5338		23305
5347		23327
5350		23396
5361		23417
5364		23433
5365		23471
5366		23480
5371		23594
5424		23595
5425		23636
5427		25759
5465		25847
5467		25956
5481		26019
5499		26119
5500		26476
5515		26659
5518		26986
5520		27102
5525		27124
5526		27243
5528		27244
5532		29107
5557		29110
5558		29927
5562		29978
5564		30001
5566		30845
5571		50628
5578		50807
5580		50855
5594		51128
5595		51129
5598		51176
5599		51179
5601		51268
5603		51465
5604		51512
5605		51703
5607		51806
5608		53371
5610		54205
5613		54361
5618		54433
5627		55040
5641		55048
5646		55110
5649		55233
5663		55240
5720		55651
5733		55666
5737		55746
5747		55851
5777		55916
5781		55968
5787		56288
5797		56681
5810		56904
5819		57134
5868		57187
5869		64065
5878		64215
5879		64374
5880		64422
5881		64425
5884		64750
5885		64764
5886		65109
5888		65110
5901		79023
5905		79228
5908		79643
5921		79720
5933		79837
5976		80145
5979		80223
5993		81873
5998		81929
6009		83439
6011		83737
6048		84612
6091		90993
6097		113878
6184		160851
6185		200576
6194		348995
6196
6197
6199
6241
6263
6300
6337
6351
6373
6376
6382
6385
6387
6396
6400
6405
6416
6422
6424
6425
6446
6452
6500
6502
6513
6517
6548
6591
6612
6647
6654
6696
6714
6745
6747
6748
6752
6772
6774
6777
6778
6790
6833
6844
6890
6892
6934
7027
7035
7042
7043
7048
7056
7057
7058
7060
7070
7095
7096
7098
7100
7122
7157
7184
7186
7220
7248
7249
7251
7272
7277
7280
7292
7293
7305
7306
7321
7322
7323
7324
7353
7408
7415
7416
7417
7419
7422
7424
7430
7450
7472
7474
7475
7481
7494
7498
7514
7525
7529
7531
7533
7534
7841
7850
7855
7879
8027
8061
8309
8310
8317
8318
8321
8322
8323
8324
8326
8394
8395
8454
8471
8482
8487
8516
8517
8531
8553
8554
8555
8556
8607
8625
8660
8662
8664
8666
8667
8668
8737
8741
8743
8744
8764
8766
8772
8777
8792
8794
8829
8835
8863
8864
8877
8890
8892
8894
8913
8936
9063
9071
9073
9076
9088
9133
9134
9135
9140
9146
9184
9223
9230
9232
9353
9370
9372
9447
9470
9525
9533
9538
9540
9547
9575
9601
9631
9635
9636
9641
9655
9688
9700
9706
9723
9727
9748
9755
9765
9775
9826
9855
9863
9899
9972
9978
10000
10010
10015
10059
10113
10130
10134
10154
10163
10197
10207
10252
10253
10266
10268
10273
10274
10284
10294
10299
10319
10376
10379
10381
10383
10398
10411
10427
10451
10454
10458
10477
10483
10488
10505
10512
10525
10580
10605
10622
10623
10654
10746
10802
10810
10891
10912
10921
10926
10938
10952
10961
10970
10971
11059
11069
11171
11197
11200
11211
11260
11261
11267
22800
22841
22885
22916
22943
22985
23002
23165
23193
23236
23291
23327
23471
23480
23500
23586
23594
23636
23645
23649
25759
25945
26007
26019
26052
26119
26271
26659
26986
27102
27123
27134
27183
27190
27243
27244
27289
29107
29108
29927
29984
30001
30845
50613
50615
50628
50807
50855
51094
51100
51128
51160
51176
51196
51268
51330
51343
51465
51510
51512
51513
51728
51764
51806
53358
53832
54107
54205
54361
54431
54433
54472
54541
54788
54960
55040
55048
55110
55176
55233
55505
55540
55558
55651
55916
55968
56413
56656
56848
56904
56920
56924
57122
57132
57134
57144
57154
57292
57369
57680
57804
58494
58985
59343
63923
63970
64065
64135
64215
64221
64321
64374
64506
64600
64764
65109
79023
79132
79139
79365
79602
79643
79720
79833
79902
80143
80145
80223
80230
80310
80319
80328
81029
81839
81929
83439
83700
83737
84612
84617
84790
90665
90993
91807
115653
200734
203068
219699
223117
347733
