# Supplementary material for: Enhanced Directed Random Walk for the Identification of Breast Cancer Prognostic Markers from Multiclass Expression Data
Source: Entropy (Basel). 2021 Sep 20;23(9):1232. doi: 10.3390/e23091232 (PMC8472068; doi:10.3390/e23091232)
Supplement: Supplementary file 1 [file entropy-23-01232-s001.zip › Table S2.xlsx]

## Sheet: Sheet1
Table S2: The identified genes and pathways annotated by KEGG and OMIM databases based on GSE1456 dataset.
Gene Entrez ID	KEGG Pathway ID	OMIM_DISEASE
207	HSA04150: mTOR signaling pathway, HSA04620: Toll-like receptor signaling pathway, HSA04630: Jak-STAT signaling pathway, HSA04914: Progesterone-mediated oocyte maturation, HSA04920: Adipocytokine signaling pathway	Breast cancer, Colorectal cancer, Ovarian cancer
675	HSA03440: Homologous recombination	Breast cancer, Prostate cancer, Breast-ovarian cancer, Pancreatic cancer
5888	HSA03440: Homologous recombination	Breast cancer
367	HSA04114: Oocyte meiosis	Prostate cancer, Androgen insensitivity, partial, with or without breast cancer
999	HSA04520: Adherens junction	Breast cancer, Gastric cancer, Ovarian carcinoma, Prostate cancer, Endometrial carcinoma
841	HSA04115: p53 signaling pathway, HSA04620: Toll-like receptor signaling pathway, HSA04622: RIG-I-like receptor signaling pathway	Breast cancer, Hepatocellular carcinoma, Lung cancer
11200	HSA04110: Cell cycle, HSA04115: p53 signaling pathway	Breast cancer, Prostate cancer, Colorectal cancer
5618	HSA04060: Cytokine-cytokine receptor interaction, HSA04080: Neuroactive ligand-receptor interaction, HSA04630: Jak-STAT signaling pathway	Multiple fibroadenomas of the breast
7157	HSA04110: Cell cycle, HSA04115: p53 signaling pathway, HSA04310: Wnt signaling pathway	Breast cancer, Colorectal cancer, Hepatocellular carcinoma, Adrenal cortical carcinoma, Pancreatic cancer, Nasopharyngeal carcinoma, Basal cell carcinoma
7251	HSA04144: Endocytosis	Breast cancer
5921	HSA04360: Axon guidance	Basal cell carcinoma
