# Supplementary material for: Enhanced Directed Random Walk for the Identification of Breast Cancer Prognostic Markers from Multiclass Expression Data
Source: Entropy (Basel). 2021 Sep 20;23(9):1232. doi: 10.3390/e23091232 (PMC8472068; doi:10.3390/e23091232)
Supplement: Supplementary file 1 [file entropy-23-01232-s001.zip › Table S3.xlsx]

## Sheet: Sheet1
Table S3: The identified genes and pathways annotated by KEGG and OMIM databases based on GSE1561 dataset.
Gene Entrez ID	KEGG Pathway ID	OMIM_DISEASE
207	HSA04150: mTOR signaling pathway, HSA04660: T cell receptor signaling pathway, HSA04666: Fc gamma R-mediated phagocytosis pathway, HSA04910: Insulin signaling pathway	Breast Cancer, Colorectal Cancer, Ovarian Cancer
5290	HSA04070: Phosphatidylinositol signaling system, HSA04150: mTOR signaling pathway, HSA04660: T cell receptor signaling pathway, HSA04910: Insulin signaling pathway	Breast Cancer, Colorectal Cancer, Ovarian Cancer, Non-small Cell Lung Cancer, Hepatocellular Cancer, Gastric Cancer
8493	HSA04115: p53 signaling pathway	Breast Cancer
7251	HSA04144: Endocytosis	Breast Cancer
