# Supplementary material for: Enhanced Directed Random Walk for the Identification of Breast Cancer Prognostic Markers from Multiclass Expression Data
Source: Entropy (Basel). 2021 Sep 20;23(9):1232. doi: 10.3390/e23091232 (PMC8472068; doi:10.3390/e23091232)
Supplement: Supplementary file 1 [file entropy-23-01232-s001.zip › Table S4.xlsx]

## Sheet: Sheet1
Table S4: List of the identified pathways and genes from GSE1456 dataset with its p-values.
Pathway Annotation Term	p-values	Genes
hsa03013: RNA transport	1.16e-09	79902, 4927, 80145, 8668, 10921, 59343, 1975, 6612, 6396, 1978, 9972, 55916, 4686, 57122, 22985, 23165, 54960, 1983, 1981, 9688, 5976, 3646, 26986, 65109, 23636, 50628, 79023, 7514, 26019, 1917, 1915, 55110, 11171, 9470, 8487, 9775, 29107, 8890, 8892, 8894, 9631, 5905, 1967, 79833, 8662, 10284, 1965, 8667, 8666, 5901, 8664, 22916, 10605, 81929, 11260
hsa03030: DNA replication	0.000151	5427, 4173, 4172, 4175, 4174, 23649, 5424, 4176, 5425, 54107, 5557, 5558, 5111, 4171, 57804
hsa04020: Calcium signaling pathway	1.27e-16	115, 23236, 5737, 5333, 113, 2149, 5331, 5578, 801, 5733, 5332, 5021, 5025, 5026, 6263, 489, 155, 154, 8877, 5261, 887, 5136, 5159, 2066, 2064, 2065, 776, 3710, 1909, 1816, 1910, 5257, 5255, 136, 3708, 1956, 3709, 7416, 7417, 56848, 1129, 7419, 5350, 3356, 3357, 4638, 51196, 623, 109, 51806, 1131, 56413, 107, 5137, 624, 5156, 2925, 5566, 2778, 952, 5532, 292, 2774, 8913, 5336, 185, 490, 91807, 32…
hsa04060: Cytokine-cytokine receptor interaction	9.88e-06	3627, 7292, 7293, 8741, 8743, 944, 8744, 3442, 50615, 6351, 1524, 55540, 608, 7850, 3576, 3595, 3590, 3592, 9547, 4982, 51330, 3952, 3588, 3597, 1435, 1270, 5618, 1230, 8764, 7042, 3459, 6376, 8792, 6373, 8794, 3455, 7048, 4804, 3554, 3559, 4055, 58985, 7043, 53832, 657, 658, 3572, 1441, 90, 2690, 5197, 27190, 4283, 6387, 355, 3976, 3977, 3566, 3569
hsa04110: Cell cycle	7.21e-41	1869, 2810, 7027, 8317, 8318, 9700, 983, 4616, 10926, 1387, 701, 5885, 25, 6502, 8454, 10912, 4088, 5933, 4089, 4085, 4609, 4087, 8555, 10971, 11200, 8556, 2932, 1029, 1028, 1027, 6500, 7042, 1032, 1030, 1031, 51343, 1647, 10274, 5347, 9978, 5111, 7272, 7043, 595, 4173, 23594, 4172, 4175, 4174, 7529, 890, 4176, 699, 9088, 1111, 1017, 1019, 7157, 4171, 1871, 9232, 4998, 4999, 994, 9134, 1021, 995,…
hsa04114: Oocyte meiosis	4.18e-19	115, 112, 113, 801, 3479, 9748, 983, 9700, 3480, 3710, 5604, 6196, 6197, 8454, 5500, 5499, 64506, 5595, 4085, 5594, 10971, 3708, 3709, 6790, 6500, 23291, 5515, 51806, 109, 5518, 367, 5347, 107, 9978, 5241, 7529, 699, 9088, 1017, 5566, 26271, 5532, 9232, 5525, 9134, 9133, 995, 5528, 991, 5526, 7534, 7533, 891, 7531, 898
hsa04115: p53 signaling pathway	1.3e-18	842, 841, 11200, 2810, 7249, 1029, 6241, 3479, 983, 4616, 1647, 3486, 51512, 5268, 595, 637, 4194, 581, 1017, 1111, 27244, 1019, 63970, 7157, 836, 5366, 9540, 355, 54205, 1021, 9134, 9133, 64065, 10912, 9538, 894, 891, 900, 898, 7057, 901
hsa04141: Protein processing in endoplasmic reticulum	3.04e-25	7494, 10130, 9601, 10952, 3337, 10294, 57134, 10299, 50613, 10483, 1388, 7353, 6396, 5886, 578, 64215, 51465, 10134, 4217, 5601, 3305, 3306, 3301, 10961, 581, 23645, 23471, 30001, 5034, 3309, 1650, 51128, 8454, 10477, 4121, 7841, 10525, 6184, 5599, 10970, 10273, 6400, 7415, 23480, 54431, 5610, 6185, 1603, 10427, 6500, 7186, 3320, 23193, 64374, 54788, 6048, 9978, 6748, 6747, 4780, 267, 10113, 7184…
hsa04144: Endocytosis	1.39e-17	50855, 79643, 55040, 382, 5371, 156, 57132, 3480, 387, 3107, 11059, 3106, 3105, 55048, 9146, 7251, 3305, 80230, 3306, 3135, 2263, 22841, 8027, 2264, 1759, 2261, 7879, 8394, 51160, 8395, 80223, 409, 408, 26119, 163, 4088, 6011, 5878, 4087, 1601, 3265, 57154, 1956, 51100, 79720, 27183, 868, 4734, 1785, 84612, 8766, 3949, 10015, 5869, 23327, 7048, 5868, 51510, 3134, 1175, 3559, 30845, 1173, 11267, 9…
hsa04150: mTOR signaling pathway	8.08e-07	6009, 5578, 7249, 3551, 3479, 54541, 207, 208, 6196, 6197, 5291, 9470, 10000, 6199, 7248, 9706, 1975, 5562, 3667, 5595, 1978, 5295, 6194, 5594
hsa04270: Vascular smooth muscle contraction	3.63e-12	10268, 59, 115, 4660, 23236, 112, 10266, 113, 5578, 5331, 3708, 136, 800, 5332, 3709, 801, 10398, 9826, 3779, 3778, 4638, 109, 369, 51806, 387, 107, 4659, 4882, 5580, 4881, 776, 5605, 5321, 3710, 5604, 5566, 2778, 64600, 1909, 185, 5499, 5500, 5595, 91807, 2982, 72, 5594
hsa04310: Wnt signaling pathway	2.27e-23	3725, 23236, 4040, 5331, 5578, 5332, 6422, 11197, 81839, 8321, 8322, 8323, 59343, 387, 8324, 1387, 51176, 8326, 1488, 5601, 5880, 1857, 5881, 23500, 4316, 22943, 80319, 8061, 7481, 27123, 8454, 54361, 4089, 5879, 4609, 64321, 6934, 1459, 5599, 4776, 1452, 1454, 2932, 5663, 7472, 7474, 7475, 6500, 23291, 1460, 9978, 90665, 595, 81029, 11211, 7855, 83439, 5566, 324, 8607, 5532, 5467, 7157, 23002, 5…
hsa04320: Dorso-ventral axis formation	1.73e-05	4855, 2120, 4853, 1956, 5604, 4851, 2885, 64506, 5595, 51513, 2113, 2114, 6654, 5594
hsa04360: Axon guidance	1.68e-23	219699, 5063, 223117, 2050, 2051, 10505, 387, 2047, 2049, 10154, 2048, 1945, 1944, 22885, 5747, 5880, 1946, 1949, 5881, 1948, 6091, 9353, 5361, 25, 5365, 5364, 5921, 56920, 4893, 6405, 64221, 8829, 5595, 29984, 56924, 5879, 55558, 5594, 3265, 4776, 2932, 9723, 3897, 1072, 3985, 1808, 2770, 3984, 2771, 3983, 27289, 4233, 8482, 57144, 2045, 2042, 1969, 5058, 2773, 10512, 5532, 1020, 6387, 5998, 2534
hsa04512: ECM-receptor interaction	1.92e-17	1292, 1293, 1290, 8516, 7450, 3339, 63923, 3680, 961, 2815, 1311, 3909, 3908, 948, 2814, 1101, 7060, 3676, 3675, 3679, 3696, 1289, 1288, 3655, 3673, 1281, 1282, 1286, 3371, 9899, 1301, 10319, 5649, 3693, 3695, 3918, 3913, 6696, 3914, 6385, 1277, 7058, 6382, 1278, 3912, 7057
hsa04520: Adherens junction	2.27e-17	25945, 1459, 1956, 10580, 6591, 3480, 387, 1387, 51176, 9855, 1460, 5797, 7048, 81, 60, 5777, 4233, 87, 5880, 6714, 10163, 2064, 5881, 83439, 7525, 8936, 2260, 10458, 5595, 4088, 2534, 4089, 10810, 5879, 5787, 1495, 5819, 5594, 999, 6934, 4087
hsa04530: Tight junction	7.12e-06	10207, 83700, 3993, 50855, 8531, 9071, 9073, 10398, 7122, 5520, 84612, 9223, 9076, 5010, 27134, 5515, 387, 5518, 8777, 1366, 81, 60, 87, 6714, 1019, 4627, 4629, 4628, 58494
hsa04540: Gap junction	1.06e-20	23236, 115, 112, 113, 5578, 5331, 5332, 983, 80310, 10383, 10381, 5159, 7280, 5605, 3710, 5604, 1902, 5607, 10376, 4893, 2885, 5595, 5598, 2982, 6654, 5594, 3265, 1453, 57369, 347733, 3708, 1956, 3709, 2697, 3356, 2770, 2771, 3357, 109, 7277, 107, 84790, 6714, 5156, 5566, 2778, 2773, 84617, 203068, 10746
hsa04610: Complement and coagulation cascades	5.65e-18	2149, 966, 5104, 7450, 2266, 1604, 728, 727, 623, 2244, 5327, 4153, 624, 2152, 3075, 5329, 5265, 629, 2155, 5328, 2159, 7035, 2157, 4179, 5627, 1380, 717, 2, 716, 718, 713, 712, 1675, 1378, 715, 2161, 3426, 2162, 710, 730, 7056
hsa04612: Antigen processing and presentation	0.000134	3305, 115653, 3306, 3112, 3135, 3824, 6892, 5993, 5720, 8625, 6890, 3326, 1514, 3320, 5641, 4800, 1520, 10197, 3107, 3106, 57292, 3134, 1508, 3105
hsa04620: Toll-like receptor signaling pathway	9.48e-15	3725, 3661, 841, 8517, 3627, 7100, 5599, 1147, 942, 1432, 6300, 6772, 3442, 6416, 4615, 6351, 54472, 8772, 8737, 6373, 3455, 3654, 3576, 5601, 5605, 3592, 5603, 5604, 3551, 5608, 207, 208, 4283, 5291, 10000, 7098, 6696, 9641, 5595, 10454, 7096, 2353, 3663, 3569, 5879, 5295, 3665, 5594
hsa04622: RIG-I-like receptor signaling pathway	1.91e-09	843, 64135, 3661, 841, 3627, 8517, 5599, 1147, 1432, 6300, 3442, 9140, 9755, 80143, 8772, 7186, 10010, 8737, 23586, 3576, 5601, 9636, 4214, 5603, 3592, 3551, 79132, 26007, 9641, 4793, 3665
hsa04623: Cytosolic DNA-sensing pathway	0.000659	3661, 8517, 3627, 9533, 1147, 9447, 661, 3551, 3442, 6351, 8737, 10623, 51728, 29108, 9641, 10622, 4793, 3569, 23586, 3665
hsa04630: Jak-STAT signaling pathway	1.38e-09	6774, 5781, 6772, 3442, 50615, 8835, 1387, 1154, 5777, 9655, 3595, 3590, 3592, 8027, 10379, 3716, 207, 208, 9063, 10000, 2885, 3952, 6777, 6778, 6654, 4609, 3588, 3597, 8554, 1270, 5618, 3459, 3455, 3559, 58985, 53832, 595, 3572, 1441, 598, 2690, 5291, 5292, 3976, 3977, 894, 3566, 5295, 3569
hsa04640: Hematopoietic cell lineage	0.000459	1435, 966, 2815, 947, 1604, 948, 2814, 3676, 3675, 4254, 3554, 7850, 3559, 3655, 3673, 3590, 1441, 930, 3815, 2323, 952, 1380, 1378, 3566, 3569
hsa04650: Natural killer cell mediated cytotoxicity	3.07e-10	3265, 5781, 3824, 5578, 3384, 53358, 8743, 3442, 3683, 80328, 3383, 3459, 369, 8794, 3455, 2207, 5777, 5880, 6452, 5605, 637, 5881, 5604, 5058, 5532, 836, 5291, 355, 3937, 7305, 4893, 5336, 2885, 3689, 25759, 3002, 5595, 2215, 2534, 57292, 5879, 10451, 5295, 6654, 5594
hsa04670: Leukocyte trans-endothelial migration	3.9e-13	1003, 83700, 5781, 1432, 5578, 6300, 9071, 9073, 3683, 10398, 7122, 3383, 9076, 2770, 2771, 3676, 5010, 387, 4636, 1366, 81, 60, 87, 5880, 5747, 4313, 10411, 5908, 4318, 5175, 5603, 7408, 2773, 7430, 6387, 4478, 5291, 7070, 5336, 3689, 2909, 11069, 1535, 5879, 1495, 5295, 10451, 58494
hsa04710: Circadian rhythm	7.43e-08	8863, 4862, 8864, 1453, 8553, 79365, 1454, 1408, 9575, 6097, 6500, 23291, 5571, 8454, 5564, 5562, 406, 9978
hsa04912: GnRH signaling pathway	3.97e-18	3725, 3265, 115, 5599, 23236, 112, 113, 1432, 5578, 5331, 1956, 3708, 6300, 5332, 3709, 801, 6416, 109, 51806, 107, 5580, 5601, 4313, 6714, 776, 5605, 5321, 4214, 3710, 5603, 5604, 4216, 5566, 1081, 5608, 2778, 2796, 4893, 2885, 5337, 468, 5338, 5595, 1839, 5598, 10746, 6654, 5594
hsa04914: Progesterone-mediated oocyte maturation	1.32e-16	5140, 115, 5599, 112, 113, 1432, 6300, 3479, 983, 2770, 2771, 3480, 51343, 3320, 109, 369, 107, 5347, 5601, 5241, 890, 699, 5603, 5604, 9088, 5566, 1017, 2773, 3326, 207, 208, 6196, 5291, 6197, 994, 10000, 9133, 995, 993, 64506, 5595, 891, 5295, 4085, 5594
hsa04916: Melanogenesis	2e-18	1910, 3265, 115, 23236, 112, 113, 5578, 5331, 801, 5332, 2932, 7472, 7474, 7475, 2770, 90993, 2771, 8321, 8322, 434, 4254, 8323, 109, 51806, 8324, 51176, 10488, 1387, 107, 8326, 64764, 11211, 81029, 7855, 1857, 5605, 83439, 5604, 5566, 3815, 2778, 2773, 7481, 7306, 4893, 4286, 1638, 54361, 5595, 6934, 5594
hsa04920: Adipocytokine signaling pathway	6.99e-11	8517, 5599, 1147, 5106, 5781, 6774, 10891, 5105, 6517, 6513, 948, 5465, 7186, 5564, 5562, 79602, 5601, 9370, 3551, 8660, 51094, 207, 208, 2180, 5571, 10000, 3952, 3667, 4793, 8471, 2181, 4794, 2182
hsa04930: Type II diabetes mellitus	3.14e-05	5601, 3101, 5599, 776, 9370, 3551, 6517, 8660, 6833, 8913, 5291, 8835, 3667, 5595, 5315, 8471, 5295, 5580, 5594
hsa04960: Aldosterone-regulated sodium reabsorption	0.000102	2810, 4306, 5578, 476, 3479, 477, 5291, 6337, 483, 481, 3667, 5595, 23327, 6446, 5295, 5594
hsa04970: Salivary secretion	4.88e-07	23236, 115, 112, 683, 113, 5578, 3708, 5331, 3709, 801, 5332, 6844, 6263, 155, 154, 3778, 483, 51806, 1131, 109, 481, 107, 6548, 3710, 5566, 476, 952, 2778, 477, 490, 2982
hsa04971: Gastric acid secretion	2.7e-10	6752, 115, 23236, 112, 113, 5578, 5331, 3708, 801, 3709, 5332, 2770, 2771, 4638, 483, 51806, 1131, 109, 3773, 481, 107, 3759, 887, 6548, 3710, 5566, 476, 2778, 2773, 477, 3772, 7430, 91807
