# Supplementary material for: Enhanced Directed Random Walk for the Identification of Breast Cancer Prognostic Markers from Multiclass Expression Data
Source: Entropy (Basel). 2021 Sep 20;23(9):1232. doi: 10.3390/e23091232 (PMC8472068; doi:10.3390/e23091232)
Supplement: Supplementary file 1 [file entropy-23-01232-s001.zip › Table S5.xlsx]

## Sheet: Sheet1
Table S5: List of the identified pathways and genes from GSE1561 dataset with its p-values.
Pathway Annotation Term	p-values	Genes
hsa03013: RNA transport	2.33e-17	55746, 10209, 23279, 4927, 80145, 10921, 1975, 65110, 6612, 6396, 11097, 53371, 1978, 9972, 5411, 55916, 79228, 23165, 1981, 9688, 5976, 3646, 65109, 26986, 23636, 50628, 79023, 9984, 7514, 26019, 1917, 55110, 7329, 11171, 9470, 29107, 348995, 8890, 8892, 5905, 9939, 3837, 1967, 1968, 10284, 1964, 10289, 22916, 57187, 81929, 11260
hsa03020: RNA polymerase	0.002391	5437, 64425, 5434, 5435, 9533, 10622, 661, 5433, 5441
hsa03320: PPAR signaling pathway	9.86e-19	4023, 1374, 2167, 5105, 6342, 33, 34, 5465, 6319, 5346, 1622, 10062, 23305, 4312, 2710, 51703, 9370, 5170, 5360, 6256, 3611, 5468, 5467, 8309, 8310, 1593, 2180, 1376, 30, 51129, 51, 2181, 2182
hsa04070: Phosphatidylinositol signaling system	1.04e-10	3707, 10423, 3705, 5578, 3708, 801, 8821, 51806, 23396, 3632, 8527, 3636, 5286, 160851, 8871, 8396, 3710, 79837, 200576, 3612, 3613, 5290, 5291, 27124, 5293, 1040, 5336, 5295, 5296, 5297
hsa04110: Cell cycle	6.21e-37	2810, 7027, 8317, 8318, 983, 10393, 10926, 701, 6502, 8454, 545, 4088, 5933, 4089, 7029, 5591, 4085, 4609, 4087, 8555, 8697, 2932, 1029, 1027, 6500, 8900, 9126, 10274, 5347, 25847, 5111, 7272, 7043, 595, 4173, 23594, 4172, 4175, 4174, 7529, 890, 4176, 699, 1111, 1875, 7465, 4171, 1871, 1870, 9232, 996, 4998, 1021, 9134, 1022, 9133, 3065, 3066, 891, 7531, 898, 902, 23595
hsa04115: p53 signaling pathway	1.07e-13	2810, 6241, 1029, 3479, 983, 1643, 51512, 5268, 595, 8493, 3732, 637, 4194, 1111, 27244, 5366, 355, 9134, 1021, 55240, 54205, 9133, 64065, 545, 9538, 891, 898, 901
hsa04140: Regulation of autophagy	0.00221	9140, 8408, 9706, 5563, 5562, 11337, 64422, 9474
hsa04141: Protein processing in endoplasmic reticulum	1.45e-21	7494, 10130, 3337, 7991, 57134, 10299, 10484, 10483, 6396, 5886, 578, 64215, 51465, 4217, 5602, 3306, 3301, 3300, 10961, 11231, 23471, 30001, 5034, 3309, 1650, 51128, 10477, 8454, 56681, 7841, 29978, 6184, 823, 10273, 6400, 23480, 5611, 5610, 1603, 6500, 23193, 64374, 55666, 4780, 267, 10802, 811, 25956, 596, 9373, 7321, 55968, 7324, 7322, 27102, 29927
hsa04142: Lysosome	0.044952	2990, 2581, 5538, 4758, 1514, 6609, 1211, 5641, 1213, 1520, 3425, 6448, 2548, 4669, 1508, 3423
hsa04144: Endocytosis	2.19e-20	50855, 79643, 55040, 10193, 5371, 3480, 387, 11059, 7852, 3106, 6457, 55048, 7251, 3306, 3135, 6455, 22841, 8027, 2264, 1759, 7879, 2261, 273, 80223, 409, 408, 26119, 10092, 163, 4088, 8411, 5878, 4087, 64750, 3561, 1956, 79720, 4734, 1785, 84612, 8766, 23396, 5869, 23327, 3134, 1175, 7046, 3559, 30845, 8853, 9525, 27243, 2870, 9135, 1211, 9727, 5337, 81873, 1213, 9765, 2868, 83737, 56288, 2869, …
hsa04146: Peroxisome	1.27e-05	2053, 51703, 3295, 6342, 4598, 8309, 8310, 2180, 10654, 30, 23417, 51179, 3418, 51, 3417, 3155, 51268, 23305, 2181, 2182
hsa04150: mTOR signaling pathway	1.29e-12	8408, 6009, 5578, 7124, 5170, 3551, 3479, 207, 5290, 6197, 5291, 9470, 5293, 10000, 7248, 9706, 1975, 5563, 5562, 3667, 5595, 1978, 5295, 5296, 6194
hsa04330: Notch signaling pathway	9.29e-06	1487, 1857, 55851, 4851, 5664, 5663, 22938, 9541, 182, 6868, 3516, 113878, 3065, 3066, 11317
hsa04610: Complement and coagulation cascades	2.38e-08	2159, 2158, 2149, 4179, 5104, 5624, 1380, 716, 719, 728, 727, 713, 712, 1675, 1378, 715, 5327, 2162, 629, 733, 5329, 2155
hsa04623: Cytosolic DNA-sensing pathway	1.73e-07	3661, 5437, 3627, 5434, 5435, 9533, 1147, 9447, 3606, 661, 3551, 834, 29110, 6352, 6351, 10622, 3553, 4793, 3569, 5441
hsa04660: T cell receptor signaling pathway	1.01e-12	5063, 1147, 5894, 10892, 2932, 7124, 5062, 5534, 10298, 3458, 387, 8440, 3558, 5170, 3551, 6885, 1326, 207, 5290, 5291, 3937, 5293, 4893, 10000, 5595, 4793, 10451, 5295, 5296, 6654, 10125, 4794, 4690
hsa04666: Fc gamma R-mediated phagocytosis	5.63e-19	5894, 5578, 2934, 9846, 8613, 1072, 3985, 6850, 23396, 8877, 3636, 3055, 8853, 5880, 4651, 8936, 207, 1794, 273, 8611, 5290, 5291, 10092, 10000, 5293, 5336, 5337, 81873, 5595, 10810, 2212, 10451, 5295, 4067, 50807, 5296, 2213
hsa04710: Circadian rhythm	1.43e-06	8863, 8864, 1453, 8553, 1454, 1408, 9575, 6500, 5571, 8454, 5564, 5563, 5562
hsa04720: Long-term potentiation	6.75e-06	10411, 5908, 5894, 2906, 5578, 3710, 3708, 801, 5566, 5567, 5534, 6197, 4893, 51806, 5501, 5500, 107, 5595
hsa04910: Insulin signaling pathway	1.48e-26	5894, 801, 5577, 8835, 2194, 1978, 2203, 3636, 2997, 5602, 3101, 6009, 5170, 3551, 207, 5507, 10000, 4893, 7248, 32, 5501, 31, 5500, 5595, 5509, 6194, 6654, 5257, 5255, 5105, 2932, 2872, 9470, 5564, 51806, 5563, 5562, 9322, 5566, 5567, 8660, 10211, 5290, 10603, 5291, 5571, 23433, 5293, 2538, 5573, 25759, 3667, 6720, 5770, 5295, 5296
hsa04916: Melanogenesis	1.65e-13	115, 112, 113, 5894, 5578, 801, 2932, 7477, 1499, 90993, 2770, 8321, 8322, 8323, 8324, 51806, 109, 51176, 108, 107, 64764, 1857, 83439, 5566, 3815, 5567, 2778, 2773, 4893, 54361, 5595, 2535, 6932, 6934
